# Supplementary material for: Characterization of the tumour microenvironment phenotypes in malignant tissues and pleural effusion from advanced osteoblastic osteosarcoma patients
Source: Clin Transl Med. 2022 Oct 28;12(11):e1072. doi: 10.1002/ctm2.1072 (PMC9615475; doi:10.1002/ctm2.1072)
Supplement: Supplementary file 5 — Supplementary material [file CTM2-12-e1072-s001.xlsx]

## Sheet: Sheet1
Table S3. Gene list of the gene signatures for T, macrophage and dendritic cells.
T cell naïve	T cell cytotoxicity	T cell supressive/exhaustion	Monocyte_signature	M1-TAM signature	M2-TAM siganture	Antigen processing and presentation of DC	Apoptosis of DC	Dendritic cell differentation	Immune-suppressive of DC
CCR7	GZMK	BTLA	S100A12	NOS2	ARG1	AP1M2	AKT3	DHRS2	CD274
LEF1	GZMA	CTLA4	S100A8	IL12	IL10	ACTR1B	IRAK3	LILRB2	PDCD1LG2
SELL	GZMB	HAVCR2	VCAN	FCGR1A	CD32	ACTR1A	CHP1	CEBPB	CD200
TCF7	GZMH	LAG3	IL1B	FCGR1B	CD163	BCAP31	CHUK	UBD	IDO1
	NKG7	PDCD1	IL8	FCGR1C	FCER2	PSME3	CSF2RB	BATF	EBI3
	PRF1	TIGIT	FCN1	CD80	CD200R1	PSMD14	DFFA	LILRB1	IL4I1
	GNLY		S100A9	CXCR10	PDCD1LG2	CLEC4M	DFFB	BATF2	SOCS1
	INFG		CD300E	IL23	CD274	SEC24B	ENDOG	CCR7	SOCS2
	KLRK1		NEXN	CXCL9	MARCO	IFI30	AKT1	ZBTB46	SOCS3
	KLRB1		THBS1	CXCL10	CSF1R	SEC23A	AKT2	CSF2
	KLRD1		G0S2	CXCL11	MRC1	DCTN2	ENDOD1	AGER
	CTSW		NAMPT	CD86	IL1RN	CENPE	PIK3R5	F2RL1
	CST7		BCL2A1	IL1A	Il1R2	DCTN6	APAF1	FCGR2B
			CD36	IL1B	IL4R	SEC24A	BIRC2	FLT3
			MARCO	IL6	CCL4	KIF2C	BIRC3	GAS6
			AQP9	TNF	CCL13	KIF3A	XIAP	GATA1
			TIMP1	MHCII	CCL20	DCTN3	FAS	TMEM176B
			CCR2	CCL5	CCL17	CHUK	IKBKB	HLA-G
			LILRA5	IRF5	CCL18	OSBPL1A	IL1A	HMGB1
			PPP1R15A	IRF1	CCL22	AP2M1	IL1B	RBPJ
				CD40	CCL24	AP1S1	IL1R1	IL4
				KYNU	LYVE1	AP2S1	IL1RAP	IRF4
				CCR7	VEGFA	CLTA	FASLG	LGALS9
					VEGFB	CLTC	IL3	AC005840.1
					VEGFC	PSMB11	IL3RA	LYN
					VEGFD	AP1S3	IRAK1	MIR155
					EGF	DYNLL2	IRAK2	MIR223
					CTSA	PSMA8	MYD88	TREM2
					CTSB	CTSD	ATM	TMEM176A
					CSTC	CTSE	NFKB1	BATF3
					CTSD	CTSL	NFKBIA	AXL
					TGFB1	CTSV	NGF	PRTN3
					TGFB2	CTSS	NTRK1	PSEN1
					TGFB3	CYBA	IRAK4	RELB
					MMP14	CYBB	PIK3CA	CCL19
					MMP19	AP2A1	PIK3CB	AZI2
					MMP9	AP2A2	PIK3CD	SPI1
					CLEC7A	AP1B1	PIK3CG	TGFB1
					WNT7b	AP2B1	PIK3R1	TGFBR2
					FASL	ACE	PIK3R2	TRAF6
					TNFSF12	DCTN1	CYCS	TRPM2
					TNFSF8	AP1G1	PPP3CA	CAMK4
					CD276	DYNC1H1	PPP3CB	DCSTAMP
					VTCN1	DYNC1I1	PPP3CC
					MSR1	DYNC1I2	PPP3R1
					FN1	DYNC1LI2	PPP3R2
					IRF4	DNM2	PRKACA
						FCER1G	PRKACB
						FCGR1A	PRKACG
						FCGR1B	PRKAR1A
						FCGR2B	PRKAR1B
						SEC31A	PRKAR2A
						KIFAP3	PRKAR2B
						PSME4	PRKX
						KIF4A	BAD
						KIF26A	BAX
						KIF4B	BCL2
						PYCARD	RELA
						RACGAP1	BCL2L1
						PDIA3	BID
						HFE	CHP2
						CD209	TNF
						HLA-A	TNFRSF1A
						HLA-B	TP53
						HLA-C	TRAF2
						HLA-DMA	CAPN1
						HLA-DMB	CAPN2
						HLA-DOA	CASP3
						HLA-DOB	CASP6
						HLA-DPA1	CASP7
						HLA-DPB1	CASP8
						HLA-DQA1	CASP9
						HLA-DQA2	CASP10
						HLA-DQB1	PIK3R3
						HLA-DQB2	IKBKG
						HLA-DRA	TRADD
						HLA-DRB1	RIPK1
						HLA-DRB3	TNFSF10
						HLA-DRB4	FADD
						HLA-DRB5	TNFRSF10D
						HLA-E	TNFRSF10C
						HLA-F	TNFRSF10B
						HLA-G	TNFRSF10A
						HLA-H	CFLAR
						MR1	MAP3K14
						IKBKB	AIFM1
						ITGAV	EXOG
						ITGB5
						ARF1
						KIF2A
						KIF3C
						KIF5A
						KLC1
						KIF11
						KIF22
						LAG3
						LNPEP
						NCF2
						NCF4
						CD207
						CLEC4A
						SAR1B
						DYNC1LI1
						DCTN4
						ERAP1
						TREM2
						MARCHF1
						TAPBPL
						ACTR10
						LGMN
						B2M
						PSMA1
						PSMA2
						PSMA3
						PSMA4
						PSMA5
						PSMA6
						PSMA7
						PSMB1
						PSMB2
						PSMB3
						PSMB4
						PSMB5
						PSMB6
						PSMB7
						PSMB8
						PSMB9
						PSMB10
						KIF15
						PSMC1
						PSMC2
						PSMC3
						PSMC4
						PSMC5
						PSMC6
						PSMD1
						PSMD2
						PSMD3
						PSMD4
						PSMD5
						PSMD7
						PSMD8
						PSMD9
						PSMD10
						PSMD11
						PSMD12
						PSMD13
						PSME1
						PSME2
						SEC13
						ERAP2
						SH3GL2
						KLC2
						NCF1
						SLC11A1
						SPTBN2
						TAP1
						TAP2
						TAPBP
						TRAF6
						RAB7A
						CALR
						KIF18A
						CANX
						CAPZA1
						CAPZA2
						CAPZB
						RILP
						DCTN5
						KIF2B
						IKBKG
						DYNLL1
						VAMP8
						CTSF
						SNAP23
						AP1S2
						AP1M1
						VAMP3
						CAPZA3
						KIF3B
						CD36
						PSMF1
						AC027237.1
						SEC22B
						SEC24C
						CD74
						PSMD6
						SEC24D
